# Supplementary material for: UniCAR T-Cell Potency—A Matter of Affinity between Adaptor Molecules and Adaptor CAR T-Cells?
Source: Int J Mol Sci. 2024 Jun 30;25(13):7242. doi: 10.3390/ijms25137242 (PMC11241561; doi:10.3390/ijms25137242)
Supplement: Supplementary file 1 [file ijms-25-07242-s001.zip]

Archive with 1 entries (1 files):
- ijms-3061363-supplementary.pdf
